# Supplementary material for: Sex Dimorphism of Nonalcoholic Fatty Liver Disease (NAFLD) in Pparg-Null Mice
Source: Int J Mol Sci. 2021 Sep 15;22(18):9969. doi: 10.3390/ijms22189969 (PMC8467431; doi:10.3390/ijms22189969)
Supplement: Supplementary file 1 [file ijms-22-09969-s001.zip]

Archive with 1 entries (1 files):
- ijms-1326111.pdf
